# Supplementary material for: Ovarian cancer risk reduction by salpingectomy during non-gynaecological surgery: scoping review
Source: BJS Open. 2025 Jan 28;9(1):zrae161. doi: 10.1093/bjsopen/zrae161 (PMC11773000; doi:10.1093/bjsopen/zrae161)
Supplement: zrae161_Supplementary_Data [file zrae161_supplementary_data.zip]

Archive with 2 entries (2 files):
- PRISMA_Checklist.pdf
- Supplementary_material.docx
